# Supplementary material for: BABA and Phytophthora nicotianae Induce Resistance to Phytophthora capsici in Chile Pepper (Capsicum annuum)
Source: PLoS One. 2015 May 28;10(5):e0128327. doi: 10.1371/journal.pone.0128327 (PMC4447391; doi:10.1371/journal.pone.0128327)
Supplement: S1 Text — Data were normalized to tissue weight and relative concentration of spiked internal standards and were then log transformed, mean-centered and divided by the standard deviation of each variable to highlight relative changes in metabolite profiles across treatments. (XLSX) [file pone.0128327.s001.xlsx]

## Sheet: data_normalized_renamed.csv
Label	Oxalic Acid	Malonate	Alanine	Valine	Ethanol Amine	Phosphate	Glycerol	Isoleucine	Succinate	Propanoate	Glycerate	Fumarate	Serine	Allothreonine	Pipecolate	Malate	Pyroglutamate	Aspartate	4-Aminobutanoate	Threonate	2-Oxoglutarate	Tartrate	Phenylalanine	Glutamate	trans-Aconitate	Glucuronic Acid	Glycerol 3-Phosphate	Citrate	Isocitrate	Lysine	Quinate	Xylose	Psicose	Fructose	Glucose	Ascorbate	Glyceraldehyde	Mannose	Mannitol	Galactonate	Hexadecanoic Acid	Saccharate	Glycolate	Galactose	Tryptophan	n-Octyl-beta-D-glucoside	Sorbitol-6-Phosphate	Glucose-6-Phosphate	Cellobiose
BABA +	-0.265539	-1.58744	0.782637	-0.177269	0.803882	-1.67867	0.385448	1.27258	1.36791	-0.266116	1.09093	1.88142	1.38468	0.81768	-0.981627	-1.27635	0.879913	1.30415	1.14633	-0.192384	0.273811	1.58884	1.24122	1.36435	1.916	1.2216	0.502692	-2.03243	-1.22831	0.471516	-1.46233	0.113072	0.00349168	-0.181114	-0.331965	-0.653939	0.0392934	0.201855	0.290889	0.509198	1.82854	1.29536	0.796547	0.840795	1.13162	0.798876	0.509405	1.05241	1.1087
BABA +	0.144526	0.136301	0.969937	0.406887	1.58547	-0.665668	-1.3381	1.02249	1.05256	0.132491	2.18667	1.12501	1.4978	1.27457	-1.47615	-1.27288	0.859269	1.56119	0.448728	-1.10681	-1.62176	1.382	1.57596	1.36419	1.11405	1.42709	1.58446	-1.4789	-1.10556	0.699416	-0.600584	0.552337	0.539276	0.508522	1.41702	0.018749	0.736956	0.770287	1.29593	0.22299	1.57513	0.831703	1.20034	0.882533	1.02113	0.885479	0.867286	1.28998	1.43496
BABA +	-0.132292	-1.07343	1.16608	-0.871269	1.48188	-0.938242	-1.68381	0.615946	0.442479	-1.01443	0.657257	1.74058	1.42026	0.969352	-1.00261	-1.02439	0.665114	1.47929	1.4873	-0.303369	-0.753377	1.28564	1.06368	1.07392	0.721356	1.03809	0.780283	-1.18538	-1.04823	-0.294124	-1.48671	0.471332	0.522701	0.607707	1.24345	-0.326195	0.306706	0.654217	1.21043	0.867671	1.52992	1.30715	0.987096	0.815723	1.19059	1.0212	0.796016	0.601325	1.25912
BABA +	-1.14649	-0.923194	0.501553	0.125044	0.33659	-0.917847	0.318677	1.58721	1.67742	1.04656	0.912829	0.580921	1.32437	1.13067	-0.901914	-1.23625	0.167193	1.28388	1.4686	0.249203	0.977538	1.34865	1.32711	1.22635	-1.14164	1.29181	1.02787	-0.779509	-1.38783	0.91159	-0.998869	1.43735	1.59572	1.51039	1.33378	1.81682	1.5749	1.55089	1.36741	1.47414	0.563233	1.46638	1.2967	1.39091	1.27569	1.38497	0.877104	0.944866	1.18048
BABA -	0.470838	-0.34724	0.913088	0.713513	1.72389	0.159462	0.7434	1.72784	-0.344859	0.312929	1.69097	0.3268	1.09182	1.12884	-0.960472	-0.662645	0.438683	1.34334	1.41246	-1.01183	-0.686831	1.56581	1.31347	1.14331	0.657751	0.551415	1.11814	0.171902	-0.452935	0.635487	-0.367312	1.07272	1.32072	1.21575	0.666292	1.04242	0.598581	0.876586	2.12733	1.05687	0.599343	0.94	1.2713	0.883921	0.201727	2.62732	1.24527	0.725271	1.26619
BABA -	-1.29965	-0.534439	0.607154	-0.871269	0.762582	-1.10113	-0.571565	0.534089	1.30877	-0.101687	-0.44061	-0.0428401	0.893545	0.601673	-0.955581	-1.06914	0.259197	1.03356	0.0825424	-1.09439	0.0422226	1.17093	0.75287	1.08297	0.187254	0.533772	0.948323	-1.55119	-1.2683	0.00836494	-1.0775	0.970503	1.02084	0.744727	0.887185	1.32971	0.903624	0.821594	0.306131	1.36452	0.340544	0.887172	1.18854	1.26369	1.24692	0.942032	0.465771	1.32479	0.983177
BABA -	-1.49139	-0.295387	1.98452	-0.871269	0.435064	-1.10943	-0.0373957	0.977226	1.67749	-0.0728179	1.41636	0.817947	1.44945	1.12629	-0.891753	-0.838139	0.511467	1.35632	1.21253	0.110631	-0.454268	1.22248	1.49169	1.21743	0.646747	1.19378	0.823136	0.614742	-0.87491	1.04034	-1.17854	1.57239	0.00930163	1.5573	1.39958	1.8575	1.66259	1.34348	1.36799	2.29751	0.800044	1.03448	1.47636	1.61401	1.48258	0.577212	0.584924	1.36423	0.774
BABA -	-0.898853	-0.165431	1.67589	-0.871269	1.56358	0.0376672	-1.25749	-0.251163	1.61476	1.1806	-0.494883	-0.246332	1.33376	0.881946	-0.454479	-0.929288	0.331018	1.0851	0.377778	-1.75103	-0.684503	0.319186	1.10048	0.78814	0.0675943	1.11779	0.484844	-0.800282	-1.10984	0.734629	-1.3145	2.09916	2.28993	2.00554	1.54036	2.06452	2.00147	1.67169	0.972939	0.968068	1.56553	1.41787	1.63031	2.13427	1.34428	0.78016	0.495707	1.48339	0.818376
H20 +	0.0750099	-1.20617	-0.870141	-0.871269	-0.505262	-0.580181	0.573257	-1.19964	-0.0408746	0.97739	0.772509	1.72007	-0.886583	-1.03406	0.180786	0.689985	-0.507423	-0.863907	0.117284	-0.413258	1.83138	-0.0658405	-0.979833	-0.680094	-0.920951	-1.54511	-0.643897	0.40115	0.35843	0.877304	0.574551	-0.997491	-1.01083	-0.997095	-1.06865	0.844105	-0.489436	-0.991233	-0.589957	-1.28105	-0.273638	-2.13786	-1.93292	-0.596831	-0.864417	-0.798178	-0.91191	-0.24699	-1.37416
H20 +	1.34243	0.827202	0.270328	-0.871269	0.244796	0.709569	-0.789675	-0.172956	-0.754128	1.07786	-1.63144	-2.10804	-0.222517	0.271055	1.41	0.0313912	-1.76435	-0.0137514	0.58671	0.106513	0.402934	-0.942836	-0.0308737	-0.387003	-0.384634	-0.251891	-1.5489	1.10672	0.700188	-0.605784	1.03217	0.745885	0.922122	0.965454	0.998703	0.0649123	0.909984	0.195613	0.046421	0.464616	-0.333994	-0.191785	-0.157782	-0.372479	-0.176126	-0.82725	-0.105605	-0.287866	-0.581534
H20 +	1.13485	0.661592	-1.0421	1.55897	-0.296559	0.530858	0.532671	-1.09956	-0.418677	-1.01443	-0.230485	-0.840759	-1.0018	-2.42771	1.55819	0.621668	-0.180747	-1.2475	0.141122	-0.454831	0.246299	0.103282	-0.720084	-1.54801	0.510409	-1.47143	-0.749313	0.344885	0.925186	-1.17104	0.406612	-1.41498	-1.51437	-1.38636	-0.930483	0.524867	-0.860297	-1.18224	-0.918928	-0.718009	-0.818564	-0.824858	-1.55987	-1.48487	-0.369	-1.05111	-0.883744	-1.09546	-0.862223
H20 +	0.853178	0.624262	-1.03452	1.7492	-1.41118	-0.0369579	-0.579592	-1.01902	-1.26383	-1.01443	0.615751	0.388037	-1.00292	-0.914153	0.434408	1.05337	-0.0532131	-1.01939	-0.950417	1.80269	1.33765	-0.232437	-1.27472	-0.649437	-0.16298	-1.82174	-2.15196	0.865992	0.895701	0.946958	0.00275225	0.360532	0.422237	0.394457	-0.871657	-0.792967	-0.0358279	-0.376408	0.0465766	-1.50983	-0.763961	-1.40648	-0.543426	-0.670694	-0.301501	-1.10114	-1.5081	-2.12049	-0.779507
H20 -	1.91091	2.08587	0.505305	-0.871269	-1.17933	1.8723	0.0081913	-1.24361	-1.0546	-1.01443	0.393752	0.720301	-0.0829076	-2.42771	2.14373	1.19012	-1.10889	-1.05656	-1.8536	0.609805	2.52573	-0.700643	-0.587728	-2.37306	-0.219244	0.220591	-0.230651	0.910841	1.48558	1.34693	2.33471	-1.29772	-1.21961	-1.10155	-1.2338	-1.1147	-1.99922	-1.06251	-1.1484	-1.11388	0.159559	-1.03395	-0.792405	-0.791395	-1.71794	-0.924623	-1.49649	-1.49098	-0.75028
H20 -	0.967874	1.23176	0.237004	-0.871269	-1.24561	1.45473	2.39128	0.0138812	0.348726	1.73099	-1.18425	-0.525637	-0.834698	-0.154773	1.91716	0.626799	0.1445	-0.776642	-1.18568	0.342934	0.312666	-0.836249	-1.64053	-1.2882	-1.99877	-0.450229	-0.301401	0.561146	1.38508	-0.840426	1.20272	-1.13603	-1.0394	-1.00532	-1.16551	-0.765296	-1.36329	-1.16377	-1.46258	-0.474831	-0.568994	-0.178704	-0.447934	-1.27025	-1.71794	-0.192166	-1.34476	-1.6128	-0.660151
H20 -	1.38114	1.61018	0.32732	-0.871269	-0.203821	1.50014	0.190049	0.122419	-0.617425	1.30469	-0.689744	0.505028	-0.968879	0.15502	0.916908	0.916952	-0.965877	-0.416592	0.211396	-0.364591	-0.0923877	-1.6667	-0.594973	-0.55986	1.35019	-0.837653	-0.650629	1.54823	1.99945	1.31924	1.24986	-1.261	-1.25163	-0.967448	-0.74717	-0.687256	-0.890223	-0.748858	-1.26673	-0.602267	-1.38412	-0.508148	-0.87332	-0.977395	-0.611637	-1.3007	-1.11309	-0.697577	-1.2126
H20 -	-1.27454	0.563148	-1.15356	-0.871269	-1.95632	0.392289	1.73106	-1.45615	-1.13415	-1.01443	-1.14283	-0.448616	-1.10193	-0.342193	0.619975	1.23103	-0.346539	-1.34725	-0.895994	2.41315	0.443199	-0.956972	-1.74799	-0.710614	0.681355	-1.05213	-1.29991	0.676109	1.19284	0.453216	0.454747	-0.692956	-0.72741	-0.553281	-1.11155	-1.27821	-1.06559	-1.2611	-1.59107	-1.37314	-2.18052	-0.633292	-0.822317	-1.04626	-1.71794	-1.32545	-1.43207	-0.60656	-1.00568
P.nic +	-0.857509	-0.349231	-0.0632837	0.386571	-0.467386	-0.174745	0.214307	0.320757	0.243373	-1.01443	-0.586008	-0.488435	-0.72389	-0.233765	-0.385925	-0.43264	-0.399196	-0.382538	-1.71791	0.464257	-0.850909	0.0295598	-0.244754	-0.147471	-0.0948794	-0.0686068	0.830041	-0.976606	-0.457213	0.752639	-0.104723	-0.262442	-0.133634	-0.464981	-0.581065	-0.419451	-0.0564612	-0.54321	-0.40258	0.0391722	0.515786	0.652925	-0.366042	-0.314156	-1.04884	0.220014	0.373272	0.54155	0.777709
P.nic +	-0.0456188	0.0476103	-1.68819	0.602028	-0.258489	-0.106265	-1.25798	-0.184163	0.0303182	-1.01443	-0.414409	-0.743504	-0.814689	0.0777049	-0.0872847	-0.45683	0.0599974	-0.416806	-1.02321	-0.0743243	-0.120645	-0.293394	-0.407307	-0.0701128	0.771424	0.445736	0.207285	-0.739838	0.08158	-0.746181	-0.262452	-1.29884	-1.30187	-1.6595	-1.00336	0.260201	-1.1161	-0.948681	0.135171	-0.112616	-0.320658	0.314318	-0.814546	-0.657375	-0.0400438	0.279258	-0.106861	0.474984	0.289322
P.nic +	-1.28329	-1.61288	-1.48127	1.31845	-0.357089	-1.44554	-0.136284	-0.304724	0.129322	-1.01443	-0.424633	-0.972879	-0.390138	-0.234529	-0.554368	-0.405557	-0.119776	-0.687273	-0.709484	-0.00760372	-1.67157	-0.913965	-0.246033	-0.00166846	-1.34596	-0.605168	-0.872224	-0.134025	-0.734036	-1.87855	-0.511785	-0.287947	-0.249801	-0.44254	0.315275	-1.01005	0.0518268	-0.403871	-0.751404	-1.01794	-0.238495	-0.438459	-0.493952	-0.142986	-0.672032	-0.509069	1.71502	-0.160323	-0.685512
P.nic +	-0.480987	-0.101032	-0.144832	1.90245	-0.293558	0.0404707	-0.114814	0.740191	-0.551321	-1.01443	0.171606	-0.394789	-0.169204	-0.357473	-0.583847	0.13849	-1.60867	-0.674202	-0.982044	1.55922	0.635516	-0.287146	-0.122327	0.128368	-1.51623	-0.427805	-0.0529471	-0.271394	-0.27952	0.45077	-0.359825	0.227181	0.517932	0.155713	-0.490596	-0.189081	0.209652	-0.129728	-0.151755	-0.223138	0.117753	-0.0930184	-0.063231	0.0749138	0.366053	-0.385531	-0.294426	-0.114964	0.433461
P.nic -	-0.0655858	0.453773	-1.027	-0.871269	-0.481029	0.524734	-1.0016	0.0135257	-0.697298	0.840752	0.00295975	-0.515025	-1.1852	-0.528865	-0.249371	0.160039	-0.200301	-0.62213	-0.601809	0.830269	0.105188	-0.402063	-0.432803	-0.486967	0.191713	-0.117379	0.631495	-0.357331	0.154806	-1.23552	0.3025	-0.674092	-0.62121	-0.707999	-0.778486	-0.732947	-0.791295	2.04181	-0.749503	-0.578566	-0.564012	-0.12792	-0.689916	-0.69309	-0.130079	-0.105544	0.0881087	-0.226925	-0.197533
P.nic -	1.07263	1.00666	-0.37373	-0.871269	0.0400122	1.4407	1.44051	-1.92275	-1.56358	-1.01443	-0.804026	-1.24566	-0.12383	0.0766741	0.272032	2.68117	-0.297577	-0.236963	0.0808556	-0.592254	-0.780703	-1.12387	-0.260632	-0.0425185	0.23318	1.1596	1.04509	1.16858	0.508497	-1.31111	1.3112	-0.122352	-0.0673863	-0.190524	0.503779	-0.42893	-0.297809	-0.619784	0.157585	0.555333	-0.80429	-0.714098	-0.154201	-0.300822	-0.207569	0.183273	0.316865	-0.461762	6.3e-05
P.nic -	-0.731516	-1.4435	-0.932791	0.758509	-0.983843	-0.930976	-0.415145	-0.844065	-0.454678	0.473462	-0.539142	-0.672705	-0.839924	-0.337821	-0.235134	-0.0383889	-0.191111	-0.62579	0.434174	-1.52996	-0.79104	-1.05461	-0.490238	-0.463535	-1.67007	-1.05072	-1.50302	0.948727	-0.350591	-1.48511	0.368084	0.31094	0.443558	0.432024	0.715183	-0.768482	0.392921	-0.098996	-0.517249	-0.661038	-0.97511	-0.844882	0.145731	0.27424	0.133343	-1.15142	1.72256	-0.168992	-0.109568
P.nic -	0.619873	0.391013	-0.129402	1.11086	0.661731	1.02273	0.654589	0.74964	-0.997691	1.50719	-1.32914	-0.560894	-0.0465943	0.481564	0.267329	0.301481	3.42732	-0.0595308	0.712331	0.407957	-0.626154	-0.539641	-0.0856407	0.019524	0.406332	-0.501389	0.0212111	0.987845	0.609946	-1.08056	0.485223	-0.487545	-0.470681	-0.439869	-0.70631	-0.656298	-0.422958	-0.597632	0.225346	-0.153779	-0.369019	-1.01391	-0.281061	-0.856401	0.181122	-0.0276046	-0.860266	-0.511114	-2.1068
[truncated: 13 more columns]
